# Supplementary material for: Diversity and toxigenicity of fungi and description of Fusarium madaense sp. nov. from cereals, legumes and soils in north-central Nigeria
Source: MycoKeys. 2020 Jun 8;67:95–124. doi: 10.3897/mycokeys.67.52716 (PMC7295817; doi:10.3897/mycokeys.67.52716)
Supplement: XML Treatment for Fusarium madaense [file mycokeys.67.52716-treatment1.xml]

<!DOCTYPE tp:taxon-treatment
  PUBLIC "-//TaxonX//DTD Taxonomic Treatment Publishing DTD v0 20100105//EN" "tax-treatment-NSO.dtd">
<tp:taxon-treatment xmlns:tp="http://www.plazi.org/taxpub"><tp:treatment-meta><kwd-group><label>Taxon classification</label><kwd><named-content xmlns:xlink="http://www.w3.org/1999/xlink" content-type="kingdom">Fungi</named-content></kwd><kwd><named-content xmlns:xlink="http://www.w3.org/1999/xlink" content-type="order">Hypocreales</named-content></kwd><kwd><named-content xmlns:xlink="http://www.w3.org/1999/xlink" content-type="family">Nectriaceae</named-content></kwd></kwd-group><mixed-citation publication-type="journal"><person-group><name><surname>Ezekiel</surname><given-names>Chibundu N.</given-names></name><name><surname>Kraak</surname><given-names>Bart</given-names></name><name><surname>Sandoval-Denis</surname><given-names>Marcelo</given-names></name><name><surname>Sulyok</surname><given-names>Michael</given-names></name><name><surname>Oyedele</surname><given-names>Oluwawapelumi A.</given-names></name><name><surname>Ayeni</surname><given-names>Kolawole I.</given-names></name><name><surname>Makinde</surname><given-names>Oluwadamilola M.</given-names></name><name><surname>Akinyemi</surname><given-names>Oluwatosin M.</given-names></name><name><surname>Krska</surname><given-names>Rudolf</given-names></name><name><surname>Crous</surname><given-names>Pedro W.</given-names></name><name><surname>Houbraken</surname><given-names>Jos</given-names></name></person-group><article-title>Diversity and toxigenicity of fungi and description of <italic><tp:taxon-name><tp:taxon-name-part taxon-name-part-type="genus" reg="Fusarium">Fusarium</tp:taxon-name-part> <tp:taxon-name-part taxon-name-part-type="species" reg="madaense">madaense</tp:taxon-name-part></tp:taxon-name></italic> sp. nov. from cereals, legumes and soils in north-central Nigeria</article-title><source>MycoKeys</source><day>08</day><month>6</month><year>2020</year><volume>67</volume><fpage>95</fpage><lpage>124</lpage><pub-id pub-id-type="doi">10.3897/mycokeys.67.52716</pub-id></mixed-citation></tp:treatment-meta><tp:nomenclature><tp:taxon-name><object-id xmlns:xlink="http://www.w3.org/1999/xlink" content-type="arpha" xlink:type="simple">0AF4E7D6-D928-5D66-8DBA-28F37FA41AD5</object-id>
              <tp:taxon-name-part taxon-name-part-type="genus" reg="Fusarium">Fusarium</tp:taxon-name-part>
              <tp:taxon-name-part taxon-name-part-type="species" reg="madaense">madaense</tp:taxon-name-part>
              <object-id xmlns:xlink="http://www.w3.org/1999/xlink" content-type="mycobank" xlink:type="simple">835266</object-id>
            </tp:taxon-name><tp:taxon-authority>Ezekiel, Sand.-Den., Houbraken &amp; Crous</tp:taxon-authority><tp:taxon-status xmlns:xlink="http://www.w3.org/1999/xlink" xlink:type="simple">sp. nov.</tp:taxon-status><xref ref-type="fig" rid="F5">Figure 5</xref></tp:nomenclature><tp:treatment-sec sec-type="diagnosis" id="SECID0ELUCI"><title>Diagnosis.</title><p>Different from <italic><tp:taxon-name><tp:taxon-name-part taxon-name-part-type="genus" reg="Fusarium">F.</tp:taxon-name-part> <tp:taxon-name-part taxon-name-part-type="species" reg="thapsinum">thapsinum</tp:taxon-name-part></tp:taxon-name></italic> by the absence of napiform microconidia. Different from <italic><tp:taxon-name><tp:taxon-name-part taxon-name-part-type="genus" reg="Fusarium">F.</tp:taxon-name-part> <tp:taxon-name-part taxon-name-part-type="species" reg="andiyazi">andiyazi</tp:taxon-name-part></tp:taxon-name></italic>, <italic><tp:taxon-name><tp:taxon-name-part taxon-name-part-type="genus" reg="Fusarium">F.</tp:taxon-name-part> <tp:taxon-name-part taxon-name-part-type="species" reg="thapsinum">thapsinum</tp:taxon-name-part></tp:taxon-name></italic> and <italic><tp:taxon-name><tp:taxon-name-part taxon-name-part-type="genus" reg="Fusarium">F.</tp:taxon-name-part> <tp:taxon-name-part taxon-name-part-type="species" reg="verticillioides">verticillioides</tp:taxon-name-part></tp:taxon-name></italic> by its lighter colony pigmentation, growth rates, microconidial septation, presence of true chlamydospores and secondary metabolite patterns.</p></tp:treatment-sec><tp:treatment-sec sec-type="material" id="SECID0E4VCI"><title>Type.</title><p>Nigeria, Nasarawa, Mada Station, from groundnut (<italic><tp:taxon-name><tp:taxon-name-part taxon-name-part-type="genus" reg="Arachis">Arachis</tp:taxon-name-part> <tp:taxon-name-part taxon-name-part-type="species" reg="hypogaea">hypogaea</tp:taxon-name-part></tp:taxon-name></italic>), Sep. 2018, C.N. Ezekiel, holotype CBS H-24346, ex-holotype strain CBS 146669 = CPC 38344 = 12B(3)2.</p><fig id="F5" position="float" orientation="portrait"><object-id xmlns:xlink="http://www.w3.org/1999/xlink" content-type="doi" xlink:type="simple">10.3897/mycokeys.67.52716.figure5</object-id><object-id xmlns:xlink="http://www.w3.org/1999/xlink" content-type="arpha" xlink:type="simple">C6078847-158E-5EDC-8219-87A42CFD093B</object-id><label>Figure 5.</label><caption><p><italic><tp:taxon-name><tp:taxon-name-part taxon-name-part-type="genus" reg="Fusarium">Fusarium</tp:taxon-name-part> <tp:taxon-name-part taxon-name-part-type="species" reg="madaense">madaense</tp:taxon-name-part></tp:taxon-name></italic> sp. nov. (ex-type culture CBS 146669). <bold>A–C</bold> aspect of colonies on <abbrev xmlns:xlink="http://www.w3.org/1999/xlink" xlink:title="potato dextrose agar" id="ABBRID0EDXCI" xlink:type="simple">PDA</abbrev>, <abbrev xmlns:xlink="http://www.w3.org/1999/xlink" xlink:title="oatmeal agar" id="ABBRID0EHXCI" xlink:type="simple">OA</abbrev> and <abbrev xmlns:xlink="http://www.w3.org/1999/xlink" xlink:title="synthetic nutrient-poor agar" id="ABBRID0ELXCI" xlink:type="simple">SNA</abbrev>, respectively, after 14 d at 24°C in the dark <bold>D</bold> colony reverse on <abbrev xmlns:xlink="http://www.w3.org/1999/xlink" xlink:title="oatmeal agar" id="ABBRID0ERXCI" xlink:type="simple">OA</abbrev> (up) and <abbrev xmlns:xlink="http://www.w3.org/1999/xlink" xlink:title="potato dextrose agar" id="ABBRID0EVXCI" xlink:type="simple">PDA</abbrev> (down) after 14 d at 24 °C in the dark <bold>E–G, J</bold> aerial conidiophores and phialides <bold>H, I</bold> sporodochia formed on the surface of carnation leaves <bold>K, L</bold> sporodochial conidiophores <bold>M, N</bold> chlamydospores <bold>O, P</bold> microconidia <bold>Q</bold> sporodochial <tp:taxon-name><tp:taxon-name-part taxon-name-part-type="genus" reg="Sporodochial"/><tp:taxon-name-part taxon-name-part-type="species" reg="conidia">conidia</tp:taxon-name-part></tp:taxon-name>. Scale bars: 100 μm (<bold>H, I</bold>); 20 μm (<bold>J</bold>); 10 μm (all others).</p></caption><graphic xmlns:xlink="http://www.w3.org/1999/xlink" xlink:href="mycokeys-67-095-g005.jpg" position="float" orientation="portrait" xlink:type="simple" id="oo_419485.jpg"><uri content-type="original_file" xlink:type="simple">https://binary.pensoft.net/fig/419485</uri></graphic></fig></tp:treatment-sec><tp:treatment-sec sec-type="description" id="SECID0EXYCI"><title>Description.</title><p>Colonies grown in the dark at 24°C. On <abbrev xmlns:xlink="http://www.w3.org/1999/xlink" xlink:title="malt extract agar" id="ABBRID0E4YCI" xlink:type="simple">MEA</abbrev> and <abbrev xmlns:xlink="http://www.w3.org/1999/xlink" xlink:title="potato dextrose agar" id="ABBRID0EBZCI" xlink:type="simple">PDA</abbrev> with an average radial growth rate of 5.9–6.5 mm/d and filling an entire 90 mm Petri dish in 7 d. Surface white to pale rosy buff, flat, velvety to felty with abundant patches of white aerial mycelium; margin regular, filiform. Reverse pale saffron to peach, a pale bay diffusible pigment can be scarcely produced. On <abbrev xmlns:xlink="http://www.w3.org/1999/xlink" xlink:title="oatmeal agar" id="ABBRID0EFZCI" xlink:type="simple">OA</abbrev>, occupying an entire 90 mm Petri dish in 7 d. Surface white to pale rosy buff, flat, velvety to felty with abundant patches of white aerial mycelium; margin regular. Reverse pale luteous to saffron. On <abbrev xmlns:xlink="http://www.w3.org/1999/xlink" xlink:title="synthetic nutrient-poor agar" id="ABBRID0EJZCI" xlink:type="simple">SNA</abbrev>, reaching 24–25 mm diam. in 7 d. Surface white, velvety, with scarce aerial mycelium, margins filiform. Reverse white.</p><p><italic>Conidiophores</italic> on aerial mycelium straight, erect, septate, smooth- and thin-walled, commonly simple or reduced to conidiogenous cells, borne laterally on hyphae or laterally branched at various levels, bearing terminal single monophialides; <italic>phialides</italic> subulate to subcylindrical, smooth- and thin-walled, (17–)25.5–39.5 μm long, (2–)2.5–3.5 μm at widest point, periclinal thickening and collarettes inconspicuous or absent; <italic>microconidia</italic> hyaline, clavate, smooth- and thin-walled, 0–3-septate, (7–)9–15(–21) × (2–)2.5–4(–5) μm, arranged in long chains at the tip of monophialides. <italic><tp:taxon-name><tp:taxon-name-part taxon-name-part-type="genus" reg="Sporodochia">Sporodochia</tp:taxon-name-part></tp:taxon-name></italic> pale to bright orange, formed abundantly on the surface of carnation leaves and on agar surface. <italic>Conidiophores</italic> in sporodochia, 21–60 μm tall, simple or irregularly and verticillately branched, bearing terminal, single monophialides or groups up 2–3 monophialides; <italic>sporodochial phialides</italic> doliiform to subcylindrical, (10.5–)13–18(–20.5) × (2.5–)3–4(–4.5) μm, smooth- and thin-walled, with conspicuous periclinal thickening and an often short apical collarette. <italic><tp:taxon-name><tp:taxon-name-part taxon-name-part-type="genus" reg="Sporodochial">Sporodochial</tp:taxon-name-part> <tp:taxon-name-part taxon-name-part-type="species" reg="conidia">conidia</tp:taxon-name-part></tp:taxon-name></italic> lunate to falcate, tapering towards apical and basal ends, moderately curved dorsiventrally or with an almost straight ventral part; apical cell more or less equally sized than the adjacent cell, apically slightly elongated to papillate; basal cell distinctly notched, (0–)1–5(–6)-septate, hyaline, thin- and smooth-walled. Aseptate <tp:taxon-name><tp:taxon-name-part taxon-name-part-type="genus" reg="Sporodochial"/><tp:taxon-name-part taxon-name-part-type="species" reg="conidia">conidia</tp:taxon-name-part></tp:taxon-name>: (38–)38.5–42(–44) × 3.5–4.5 μm; one-septate <tp:taxon-name><tp:taxon-name-part taxon-name-part-type="genus" reg="Sporodochial"/><tp:taxon-name-part taxon-name-part-type="species" reg="conidia">conidia</tp:taxon-name-part></tp:taxon-name>: (37.5–)40–48(–53) × 3.5–4(–4.5) μm; two-septate <tp:taxon-name><tp:taxon-name-part taxon-name-part-type="genus" reg="Sporodochial"/><tp:taxon-name-part taxon-name-part-type="species" reg="conidia">conidia</tp:taxon-name-part></tp:taxon-name>: 43 × 3.7 μm; three-septate <tp:taxon-name><tp:taxon-name-part taxon-name-part-type="genus" reg="Sporodochial"/><tp:taxon-name-part taxon-name-part-type="species" reg="conidia">conidia</tp:taxon-name-part></tp:taxon-name>: (29–)38–48.5(–61.5) × (3–)4–4.5(–5) μm; four-septate <tp:taxon-name><tp:taxon-name-part taxon-name-part-type="genus" reg="Sporodochial"/><tp:taxon-name-part taxon-name-part-type="species" reg="conidia">conidia</tp:taxon-name-part></tp:taxon-name>: (45–)46.5–54(–59) × (3.5–)4–4.5(–5) μm; five-septate <tp:taxon-name><tp:taxon-name-part taxon-name-part-type="genus" reg="Sporodochial"/><tp:taxon-name-part taxon-name-part-type="species" reg="conidia">conidia</tp:taxon-name-part></tp:taxon-name>: 47.5–55.5(–60) × 4–4.5 μm; six-septate <tp:taxon-name><tp:taxon-name-part taxon-name-part-type="genus" reg="Sporodochial"/><tp:taxon-name-part taxon-name-part-type="species" reg="conidia">conidia</tp:taxon-name-part></tp:taxon-name>: 55.5 × 4.5 μm; overall (29–)38.5–50(–61.5) × (3–)4–4.5(–5) μm. <italic>Chlamydospores</italic> present on <abbrev xmlns:xlink="http://www.w3.org/1999/xlink" xlink:title="malt extract agar" id="ABBRID0EM3CI" xlink:type="simple">MEA</abbrev>, <abbrev xmlns:xlink="http://www.w3.org/1999/xlink" xlink:title="potato dextrose agar" id="ABBRID0EQ3CI" xlink:type="simple">PDA</abbrev> and <abbrev xmlns:xlink="http://www.w3.org/1999/xlink" xlink:title="synthetic nutrient-poor agar" id="ABBRID0EU3CI" xlink:type="simple">SNA</abbrev>, globose to subglobose, hyaline, smooth and thick-walled, (6–)6.5–8.5(–10) μm diam., terminal or intercalary in the aerial hyphae, solitary or in chains</p></tp:treatment-sec><tp:treatment-sec sec-type="distribution" id="SECID0EY3CI"><title>Distribution.</title><p>Nigeria.</p></tp:treatment-sec><tp:treatment-sec sec-type="etymology" id="SECID0E43CI"><title>Etymology.</title><p>Name refers to Mada Station, a locality in Nasarawa State, Nigeria, where the species was found.</p></tp:treatment-sec><tp:treatment-sec sec-type="Additional isolates examined" id="SECID0EC4CI"><title>Additional isolates examined.</title><p>Nigeria, Mada Station, from groundnut (<italic><tp:taxon-name><tp:taxon-name-part taxon-name-part-type="genus" reg="Arachis">Arachis</tp:taxon-name-part> <tp:taxon-name-part taxon-name-part-type="species" reg="hypogaea">hypogaea</tp:taxon-name-part></tp:taxon-name></italic>), Sept 2018, C.N. Ezekiel, CBS 146648 = CPC 38321 = 12B(3), CBS 146656 = CPC 38330 = 12B(5); from sorghum, Jan 2019, C.N. Ezekiel, CBS 146651 = CPC 38324 = 7S(6).</p></tp:treatment-sec><tp:treatment-sec sec-type="notes" id="SECID0ET4CI"><title>Notes.</title><p>Although clearly recognisable based on genetic markers, <italic><tp:taxon-name><tp:taxon-name-part taxon-name-part-type="genus" reg="Fusarium">Fusarium</tp:taxon-name-part> <tp:taxon-name-part taxon-name-part-type="species" reg="madaense">madaense</tp:taxon-name-part></tp:taxon-name></italic> is hardly distinguishable from its closer relatives, based on morphological features only. The novel species is characterised by abundant long, slender and slightly curved macroconidia, a morphology typical of the <abbrev xmlns:xlink="http://www.w3.org/1999/xlink" xlink:title="Fusarium fujikuroi species complex" id="ABBRID0EE5CI" xlink:type="simple">FFSC</abbrev>. The overall morphology of <italic><tp:taxon-name><tp:taxon-name-part taxon-name-part-type="genus" reg="Fusarium">F.</tp:taxon-name-part> <tp:taxon-name-part taxon-name-part-type="species" reg="madaense">madaense</tp:taxon-name-part></tp:taxon-name></italic> is similar to that of <italic><tp:taxon-name><tp:taxon-name-part taxon-name-part-type="genus" reg="Fusarium">F.</tp:taxon-name-part> <tp:taxon-name-part taxon-name-part-type="species" reg="andiyazi">andiyazi</tp:taxon-name-part></tp:taxon-name></italic>, <italic><tp:taxon-name><tp:taxon-name-part taxon-name-part-type="genus" reg="Fusarium">F.</tp:taxon-name-part> <tp:taxon-name-part taxon-name-part-type="species" reg="thapsinum">thapsinum</tp:taxon-name-part></tp:taxon-name></italic> and <italic><tp:taxon-name><tp:taxon-name-part taxon-name-part-type="genus" reg="Fusarium">F.</tp:taxon-name-part> <tp:taxon-name-part taxon-name-part-type="species" reg="verticillioides">verticillioides</tp:taxon-name-part></tp:taxon-name></italic>; all species are characterised by clavate microconidia formed in long chains from relatively long monophialides. Moreover, the four mentioned species are known to be pathogenic on sorghum (<xref ref-type="bibr" rid="B55">Leslie and Summerell 2006</xref>) and have been isolated here from the same geographical regions. Nevertheless, some morphological features of <italic><tp:taxon-name><tp:taxon-name-part taxon-name-part-type="genus" reg="Fusarium">F.</tp:taxon-name-part> <tp:taxon-name-part taxon-name-part-type="species" reg="madaense">madaense</tp:taxon-name-part></tp:taxon-name></italic> can provide an indication of its identity. These include a pale saffron colony pigmentation on <abbrev xmlns:xlink="http://www.w3.org/1999/xlink" xlink:title="oatmeal agar" id="ABBRID0EDADI" xlink:type="simple">OA</abbrev> and <abbrev xmlns:xlink="http://www.w3.org/1999/xlink" xlink:title="potato dextrose agar" id="ABBRID0EHADI" xlink:type="simple">PDA</abbrev>, not developing the intense purple colour typical of <italic><tp:taxon-name><tp:taxon-name-part taxon-name-part-type="genus" reg="Fusarium">F.</tp:taxon-name-part> <tp:taxon-name-part taxon-name-part-type="species" reg="andiyazi">andiyazi</tp:taxon-name-part></tp:taxon-name></italic> and <italic><tp:taxon-name><tp:taxon-name-part taxon-name-part-type="genus" reg="Fusarium">F.</tp:taxon-name-part> <tp:taxon-name-part taxon-name-part-type="species" reg="verticillioides">verticillioides</tp:taxon-name-part></tp:taxon-name></italic>, nor the yellow pigmentation of <italic><tp:taxon-name><tp:taxon-name-part taxon-name-part-type="genus" reg="Fusarium">F.</tp:taxon-name-part> <tp:taxon-name-part taxon-name-part-type="species" reg="thapsinum">thapsinum</tp:taxon-name-part></tp:taxon-name></italic>; the presence of up to 3-septate clavate microconidia vs. the up to 2-septate and aseptate microconidia of <italic><tp:taxon-name><tp:taxon-name-part taxon-name-part-type="genus" reg="Fusarium">F.</tp:taxon-name-part> <tp:taxon-name-part taxon-name-part-type="species" reg="andiyazi">andiyazi</tp:taxon-name-part></tp:taxon-name></italic> and <italic><tp:taxon-name><tp:taxon-name-part taxon-name-part-type="genus" reg="Fusarium">F.</tp:taxon-name-part> <tp:taxon-name-part taxon-name-part-type="species" reg="verticillioides">verticillioides</tp:taxon-name-part></tp:taxon-name></italic>, respectively; and the aseptate, but also rarely napiform microconidia of <italic><tp:taxon-name><tp:taxon-name-part taxon-name-part-type="genus" reg="Fusarium">F.</tp:taxon-name-part> <tp:taxon-name-part taxon-name-part-type="species" reg="thapsinum">thapsinum</tp:taxon-name-part></tp:taxon-name></italic> (<xref ref-type="bibr" rid="B68">Nirenberg 1976</xref>, <xref ref-type="bibr" rid="B53">Klittich et al. 1997</xref>, <xref ref-type="bibr" rid="B61">Marasas et al. 2001</xref>). In addition, <italic><tp:taxon-name><tp:taxon-name-part taxon-name-part-type="genus" reg="Fusarium">F.</tp:taxon-name-part> <tp:taxon-name-part taxon-name-part-type="species" reg="madaense">madaense</tp:taxon-name-part></tp:taxon-name></italic> can be differentiated from <italic><tp:taxon-name><tp:taxon-name-part taxon-name-part-type="genus" reg="Fusarium">F.</tp:taxon-name-part> <tp:taxon-name-part taxon-name-part-type="species" reg="andiyazi">andiyazi</tp:taxon-name-part></tp:taxon-name></italic>, its closest morphological and phylogenetic relative, by its slightly faster growth rates on <abbrev xmlns:xlink="http://www.w3.org/1999/xlink" xlink:title="potato dextrose agar" id="ABBRID0EPDDI" xlink:type="simple">PDA</abbrev>, somewhat wider macroconidia and the presence of true chlamydospores.</p><p>The proposal of the novel species <italic><tp:taxon-name><tp:taxon-name-part taxon-name-part-type="genus" reg="Fusarium">F.</tp:taxon-name-part> <tp:taxon-name-part taxon-name-part-type="species" reg="madaense">madaense</tp:taxon-name-part></tp:taxon-name></italic> and its differentiation from <italic><tp:taxon-name><tp:taxon-name-part taxon-name-part-type="genus" reg="Fusarium">F.</tp:taxon-name-part> <tp:taxon-name-part taxon-name-part-type="species" reg="andiyazi">andiyazi</tp:taxon-name-part></tp:taxon-name></italic>, <italic><tp:taxon-name><tp:taxon-name-part taxon-name-part-type="genus" reg="Fusarium">F.</tp:taxon-name-part> <tp:taxon-name-part taxon-name-part-type="species" reg="thapsinum">thapsinum</tp:taxon-name-part></tp:taxon-name></italic> and <italic><tp:taxon-name><tp:taxon-name-part taxon-name-part-type="genus" reg="Fusarium">F.</tp:taxon-name-part> <tp:taxon-name-part taxon-name-part-type="species" reg="verticillioides">verticillioides</tp:taxon-name-part></tp:taxon-name></italic> is also supported by secondary metabolite profiling of all the above-mentioned species, as found in this study. <italic><tp:taxon-name><tp:taxon-name-part taxon-name-part-type="genus" reg="Fusarium">Fusarium</tp:taxon-name-part> <tp:taxon-name-part taxon-name-part-type="species" reg="madaense">madaense</tp:taxon-name-part></tp:taxon-name></italic> was the only beauvericin-producing species in our dataset. Nevertheless, it has been reported that <italic><tp:taxon-name><tp:taxon-name-part taxon-name-part-type="genus" reg="Fusarium">F.</tp:taxon-name-part> <tp:taxon-name-part taxon-name-part-type="species" reg="verticillioides">verticillioides</tp:taxon-name-part></tp:taxon-name></italic> strains can produce trace levels of this toxin (<xref ref-type="bibr" rid="B56">Leslie et al. 2004</xref>, <xref ref-type="bibr" rid="B55">Leslie and Summerell 2006</xref>). The alpha-pyrones deoxyfusapyron and fusapyron were produced only by <italic><tp:taxon-name><tp:taxon-name-part taxon-name-part-type="genus" reg="Fusarium">F.</tp:taxon-name-part> <tp:taxon-name-part taxon-name-part-type="species" reg="madaense">madaense</tp:taxon-name-part></tp:taxon-name></italic> and its closest relative <italic><tp:taxon-name><tp:taxon-name-part taxon-name-part-type="genus" reg="Fusarium">F.</tp:taxon-name-part> <tp:taxon-name-part taxon-name-part-type="species" reg="andiyazi">andiyazi</tp:taxon-name-part></tp:taxon-name></italic>; by contrast, fusarin C was produced by <italic><tp:taxon-name><tp:taxon-name-part taxon-name-part-type="genus" reg="Fusarium">F.</tp:taxon-name-part> <tp:taxon-name-part taxon-name-part-type="species" reg="madaense">madaense</tp:taxon-name-part></tp:taxon-name></italic>, <italic><tp:taxon-name><tp:taxon-name-part taxon-name-part-type="genus" reg="Fusarium">F.</tp:taxon-name-part> <tp:taxon-name-part taxon-name-part-type="species" reg="thapsinum">thapsinum</tp:taxon-name-part></tp:taxon-name></italic> and <italic><tp:taxon-name><tp:taxon-name-part taxon-name-part-type="genus" reg="Fusarium">F.</tp:taxon-name-part> <tp:taxon-name-part taxon-name-part-type="species" reg="verticillioides">verticillioides</tp:taxon-name-part></tp:taxon-name></italic>, but not by <italic><tp:taxon-name><tp:taxon-name-part taxon-name-part-type="genus" reg="Fusarium">F.</tp:taxon-name-part> <tp:taxon-name-part taxon-name-part-type="species" reg="andiyazi">andiyazi</tp:taxon-name-part></tp:taxon-name></italic>.</p></tp:treatment-sec><ref-list><ref id="B55"><mixed-citation xmlns:xlink="http://www.w3.org/1999/xlink" xlink:type="simple"><person-group><name name-style="western"><surname>Leslie</surname><given-names>JF</given-names></name><name name-style="western"><surname>Summerell</surname><given-names>BA</given-names></name></person-group> (<year>2006</year>) The <italic><tp:taxon-name><tp:taxon-name-part taxon-name-part-type="genus">Fusarium</tp:taxon-name-part></tp:taxon-name></italic> laboratory manual. Blackwell Publishing, Ames. <ext-link xlink:type="simple" ext-link-type="doi" xlink:href="10.1002/9780470278376">https://doi.org/10.1002/9780470278376</ext-link></mixed-citation></ref><ref id="B68"><mixed-citation xmlns:xlink="http://www.w3.org/1999/xlink" xlink:type="simple"><person-group><name name-style="western"><surname>Nirenberg</surname><given-names>H</given-names></name></person-group> (<year>1976</year>) <article-title>Untersuchungen über die morphologische und biologische Differenzierung in der <tp:taxon-name><tp:taxon-name-part taxon-name-part-type="genus">Fusarium</tp:taxon-name-part></tp:taxon-name> - Section <tp:taxon-name><tp:taxon-name-part taxon-name-part-type="section">Liseola</tp:taxon-name-part></tp:taxon-name>. Mitteilungen der Biologischen Bundesanstalt für Land- und Forstwirtschaft.</article-title><volume>169</volume>: <fpage>1</fpage>–<lpage>117</lpage>.</mixed-citation></ref><ref id="B53"><mixed-citation xmlns:xlink="http://www.w3.org/1999/xlink" xlink:type="simple"><person-group><name name-style="western"><surname>Klittich</surname><given-names>CJR</given-names></name><name name-style="western"><surname>Leslie</surname><given-names>JF</given-names></name><name name-style="western"><surname>Nelson</surname><given-names>PE</given-names></name><name name-style="western"><surname>Marasas</surname><given-names>WFO</given-names></name></person-group> (<year>1997</year>) <article-title><italic><tp:taxon-name><tp:taxon-name-part taxon-name-part-type="genus">Fusarium</tp:taxon-name-part> <tp:taxon-name-part taxon-name-part-type="species">thapsinum</tp:taxon-name-part></tp:taxon-name></italic> (<italic><tp:taxon-name><tp:taxon-name-part taxon-name-part-type="genus">Gibberella</tp:taxon-name-part> <tp:taxon-name-part taxon-name-part-type="species">thapsina</tp:taxon-name-part></tp:taxon-name></italic>): A new species in section <tp:taxon-name><tp:taxon-name-part taxon-name-part-type="section">Liseola</tp:taxon-name-part></tp:taxon-name> from sorghum.</article-title><source>Mycologia</source><volume>89</volume>(<issue>4</issue>): <fpage>643</fpage>–<lpage>652</lpage>. <ext-link xlink:type="simple" ext-link-type="doi" xlink:href="10.1080/00275514.1997.12026829">https://doi.org/10.1080/00275514.1997.12026829</ext-link></mixed-citation></ref><ref id="B61"><mixed-citation xmlns:xlink="http://www.w3.org/1999/xlink" xlink:type="simple"><person-group><name name-style="western"><surname>Marasas</surname><given-names>WFO</given-names></name><name name-style="western"><surname>Rheeder</surname><given-names>JP</given-names></name><name name-style="western"><surname>Lamprecht</surname><given-names>SC</given-names></name><name name-style="western"><surname>Zeller</surname><given-names>KA</given-names></name><name name-style="western"><surname>Leslie</surname><given-names>JF</given-names></name></person-group> (<year>2001</year>) <article-title><italic><tp:taxon-name><tp:taxon-name-part taxon-name-part-type="genus">Fusarium</tp:taxon-name-part> <tp:taxon-name-part taxon-name-part-type="species">andiyazi</tp:taxon-name-part></tp:taxon-name></italic> sp. nov., a new species from sorghum.</article-title><source>Mycologia</source><volume>93</volume>: <fpage>1203</fpage>–<lpage>1210</lpage>. <ext-link xlink:type="simple" ext-link-type="doi" xlink:href="10.1080/00275514.2001.12063254">https://doi.org/10.1080/00275514.2001.12063254</ext-link></mixed-citation></ref><ref id="B56"><mixed-citation xmlns:xlink="http://www.w3.org/1999/xlink" xlink:type="simple"><person-group><name name-style="western"><surname>Leslie</surname><given-names>JF</given-names></name><name name-style="western"><surname>Zeller</surname><given-names>KA</given-names></name><name name-style="western"><surname>Logrieco</surname><given-names>A</given-names></name><name name-style="western"><surname>Mulè</surname><given-names>G</given-names></name><name name-style="western"><surname>Moretti</surname><given-names>A</given-names></name><name name-style="western"><surname>Ritieni</surname><given-names>A</given-names></name></person-group> (<year>2004</year>) <article-title>Species diversity and toxin production by strains in the <italic><tp:taxon-name><tp:taxon-name-part taxon-name-part-type="genus">Gibberella</tp:taxon-name-part> <tp:taxon-name-part taxon-name-part-type="species">fujikuroi</tp:taxon-name-part></tp:taxon-name></italic> species complex isolated from native prairie grasses in Kansas.</article-title><source>Applied and Environmental Microbiology</source><volume>70</volume>: <fpage>2254</fpage>–<lpage>2262</lpage>. <ext-link xlink:type="simple" ext-link-type="doi" xlink:href="10.1128/AEM.70.4.2254-2262.2004">https://doi.org/10.1128/AEM.70.4.2254-2262.2004</ext-link></mixed-citation></ref></ref-list></tp:taxon-treatment>
